# Supplementary material for: Interplay Between Fibroblast Growth Factor-19, Beta-Klotho, and Receptors Impacts Cardiovascular Risk in Chronic Kidney Disease
Source: J Clin Med. 2026 Jan 27;15(3):1005. doi: 10.3390/jcm15031005 (PMC12897728; doi:10.3390/jcm15031005)
Supplement: Supplementary file 1 [file jcm-15-01005-s001.zip]

Archive with 1 entries (1 files):
- jcm-4076589-Supplementary.pdf
